# Supplementary material for: A widely conserved protein Rof inhibits transcription termination factor Rho and promotes Salmonella virulence program
Source: Nat Commun. 2024 Apr 15;15:3187. doi: 10.1038/s41467-024-47438-7 (PMC11018607; doi:10.1038/s41467-024-47438-7)
Supplement: Supplementary file 4 — Source Data [file 41467_2024_47438_MOESM4_ESM.xlsx]

## Sheet: Figure1-e
	Rof	Rof D9A	Rof D11A	Rof D12A	Rof Y13A	Rof D14A	Rof S45A	Rof R46A	Rof K47A	Rof N48A	Rof E50A	Rof N9A/D11A/D12A	Rof R46A/K47A/N48A
KD (M)	6.346e-06	4.259e-05	6.307e-05	2.293e-05	5.739e-05	2.467e-05	1.967e-05	3.659e-05	4.114e-05	2.203e-05	4.971e-05	4.276e-05	4.312e-05
KD (M)	6.319e-06	5.553e-05	3.225e-05	2.293e-05	4.185e-05	2.08e-05	1.099e-05	4.181e-05	4.788e-05	1.071e-05	4.9e-05	3.908e-05	2.998e-05
KD (M)	4.09e-06
KD (M)	3.936e-06
Note: Due to regeneration limitation of CM5 sensor chip, all experiments were divided into 3 groups, background labeled with green, yellow and pink color respectively.

## Sheet: Figure2-d
时间	T° 510,550	P3	N3	L3	J3	H3	F3	D3	B3	O3	M3	K3	I3	G3	E3	C3	A3	P4	N4	L4	J4	H4	F4	D4	B4	O4	M4	K4	I4	G4	E4	C4	A4	P5	N5	L5	J5	H5	F5	D5	B5	O5	M5	K5	I5	G5
00:00:00	36.9	18443	26914	26342	21612	19498	19024	23413	21098	23911	20341	20296	21884	18795	19025	18774	18922	16151	20091	19457	21124	20094	21616	19409	21359	19546	17799	18279	17767	16946	19506	20604	24108	21246	23249	22263	28466	18947	21692	23620	20543	18643	22644	20888	22050	22400
00:02:00	37	15354	21979	23220	18838	16984	16194	20901	18006	20317	17598	17820	18170	17398	16166	16319	17799	13649	17716	16498	19132	17525	18431	15731	18572	17081	16163	16193	15527	13934	16864	17475	19865	17170	18311	17773	22582	16552	17741	17599	15752	15291	17271	16833	17902	18585
00:04:00	37	14498	20072	22227	16770	15154	14360	19878	16789	19371	16043	15404	17371	15724	16711	14874	16207	13275	17734	15014	18765	16379	17864	15593	16694	15903	14194	13360	14624	12456	15614	15351	17201	13958	18472	16765	21642	15748	16746	16307	15368	13692	15568	15864	15859	16655
00:06:00	37	14293	18732	21413	15646	13032	14263	18813	16632	18416	15643	15144	16221	14446	14799	13687	14882	11637	15548	14812	16775	14971	16624	14834	14881	15096	13311	13095	14952	11222	14569	14778	17716	14284	17805	15600	19763	15582	16529	15438	15077	14034	14584	14812	14507	15609
00:08:00	37	13751	18254	21115	17486	14708	14572	19957	16638	19588	16132	15645	16541	14816	14480	13977	15229	12681	15809	13924	17364	15475	17025	13388	15236	17172	13664	13268	15374	12127	13385	14638	15887	14026	18626	15235	20384	16244	15103	15104	15177	13177	14374	14657	15063	15628
00:10:00	37	13740	18588	22767	19311	16089	15902	23006	18106	19770	15440	14774	16884	14832	14829	14701	15317	12165	15659	14194	16706	15519	16800	13828	15423	18897	14797	15246	14060	11701	13448	14553	15966	13936	20902	15960	20518	15386	15729	14905	14889	12665	14995	14734	15474	16045
00:12:00	37	14026	19569	23214	22432	18002	17397	24469	19263	21460	15173	15463	15720	15016	13746	13678	16270	12586	15526	14358	16694	15263	16346	14479	15151	20204	15347	15446	14000	11152	13687	14182	16241	13541	22526	16407	20813	16074	15937	14836	14830	13401	14664	14507	14944	15212
00:14:00	37	16895	21394	24975	23233	18038	19016	26788	20852	21432	15136	14635	17220	14840	14600	13515	16589	12333	16144	13933	17180	15339	16072	14802	15566	21166	16101	17241	14508	10508	13719	14462	15873	14629	23483	17249	21505	15807	16213	15572	15100	12026	14716	14686	14746	16335
00:16:00	37.1	18001	22168	27234	26464	18986	19378	28303	21538	22664	15330	14915	16350	15248	14108	13612	16405	13393	15640	14706	17334	15093	16810	13849	15093	22500	16992	16987	14885	12565	14325	14723	16255	14029	23639	16596	20454	16606	16050	13664	14629	12664	14835	14541	15334	14688
00:18:00	37	19106	23358	29169	25909	19495	18706	29239	21582	24572	15944	15609	16964	15067	13785	13739	16493	14616	16566	14325	17410	16365	15475	14743	15091	22468	17093	17494	14582	12751	13516	15506	16258	14496	25059	18537	22172	16081	16904	15372	14431	12613	15578	16220	15432	15341
00:20:00	37	20521	25734	30113	26826	18293	19204	29093	22996	25488	15215	15108	17026	14687	14057	14229	16513	13380	17032	14266	17517	15872	16532	14561	14526	23207	18127	17612	15772	11754	14808	15412	16449	13825	24506	18929	22897	16005	15621	14815	14552	11540	15636	15140	14692	15135
00:22:00	37	21211	26084	31582	26842	19757	19858	30772	23293	26689	15336	14967	16568	14893	13668	13670	17395	13358	16400	14928	17137	15547	15992	14164	15436	23456	18677	18807	15040	11956	14218	16137	16405	14206	24268	18508	22871	17039	15926	15225	14964	13163	14642	15168	14474	15392
00:24:00	37	21902	27299	32293	29182	19629	18310	30720	24171	25932	15826	15101	16447	14989	14077	13948	17121	13342	17352	15109	17451	16128	16260	14295	16148	24175	18322	18554	15469	12320	14417	15313	15409	14195	23100	18206	23651	16347	16129	16212	13671	14062	15428	14364	14513	15387
00:26:00	37	23478	28635	36445	28268	20385	19891	32636	24062	26304	14374	14732	16720	14918	13272	14559	16198	13286	17155	14775	17403	16100	15396	13917	15159	23805	19060	19044	15545	12809	14850	16342	16945	13753	24150	19649	23253	16218	17188	16214	13713	14074	16192	15518	15019	15948
00:28:00	37	25281	29453	34544	29361	21143	19815	32629	25200	27067	15221	14552	17434	14634	13533	13663	17047	13918	16715	15038	17849	16533	15624	14070	15472	23644	18691	19284	15615	12163	14903	15917	16937	15255	24593	18722	24321	16315	16668	15942	13977	13615	17507	14957	15274	15208
00:30:00	37	24846	31297	36002	31218	20808	21013	33410	25358	26880	14849	14640	17853	13955	13065	13420	17323	14324	17349	15222	17692	15363	16199	15271	16089	25754	20052	20290	16045	13349	15826	15088	17477	14008	23501	19337	23853	16977	16386	15605	14601	13669	16173	15486	15381	15681
00:32:00	37	26640	30905	38529	30089	19481	19941	33276	25555	26979	16088	14902	17747	14822	13859	13561	17214	14572	16777	14849	17789	16162	16089	13620	14689	26476	19096	18861	15574	13746	15705	15019	17386	13946	25263	20236	23621	16402	16469	15806	14561	13654	15938	15387	16063	15375
00:34:00	37	27289	33043	41642	30856	20019	20223	34028	26588	28554	15340	15094	16573	14596	13485	13802	16851	15876	16505	15820	17695	16587	16182	14201	14758	26039	19903	19507	16033	13884	14446	15509	17737	14250	24795	19955	24567	16723	16502	17235	14817	13316	15612	16226	15785	15067
00:36:00	37	29030	33115	38856	30544	20867	19996	33758	26242	30389	15738	16019	17590	14823	13731	13856	18061	15268	16805	15222	18930	16054	15167	14474	14017	25370	19636	20561	15960	13544	15187	15246	17505	14207	25065	19589	26268	17328	17343	16712	14162	13468	16063	15867	14927	15119
00:38:00	37	28537	34808	42898	30394	21339	21024	34855	27075	30203	15420	15155	17969	14135	14175	13305	17312	15275	16557	14000	17759	16503	15298	14351	15334	27096	20689	19995	16106	13308	16244	15453	17190	13461	25336	20981	26415	17659	17792	15856	14518	14894	16947	16199	15278	16061
00:40:00	37	30924	35571	42503	30057	21491	19534	33782	27320	29941	15464	16057	17911	15105	14131	14783	16468	15950	16466	15073	18301	17077	16862	14216	14247	27757	20686	20532	15134	13144	16436	16318	16833	13928	25544	21509	25954	16922	16974	17180	15438	13946	17241	15417	15941	16012
00:42:00	37	31229	35109	44201	31483	21459	21421	33118	26844	29409	15490	14820	18359	15235	13823	14140	17282	15795	17685	14080	18033	16384	15520	15195	15827	28123	20887	20323	16126	13565	16287	15269	17422	13767	26153	19260	26032	17665	16593	17616	14164	13275	15866	15704	14451	15215
00:44:00	37	30579	36551	44735	31915	21550	20382	35123	28067	31303	15478	15757	18594	14876	14492	13842	16569	16345	18321	14402	18178	16303	14932	14051	15980	27052	20518	21157	15377	12658	16069	15195	17984	13680	26526	20807	28362	16894	16945	16820	14757	12994	16263	16027	15259	16132
00:46:00	37	31559	37324	44818	32192	21419	19807	35720	28013	31010	15080	15946	18801	15689	13318	13749	17874	15918	18900	15079	18136	17124	14759	14124	15058	28308	20558	20122	15931	14660	15802	15249	17479	14635	26089	21410	28013	17636	17088	16286	13623	14743	16794	16522	15437	16065
00:48:00	37	31655	38327	45931	31617	22157	21635	36129	28811	31642	14500	14393	18416	15476	13447	14287	17339	15887	18013	14839	18240	17923	15341	13805	14398	29840	22420	21739	15955	13762	17183	15330	16825	14831	25828	21181	28739	18011	17776	17615	13677	13899	16979	17130	15321	16987
00:50:00	37	34296	39178	46421	31109	21748	20312	35596	28772	33134	15264	15899	17611	15300	13452	13587	17592	15403	17026	14629	18355	17165	15604	14450	14902	29698	22022	21181	16443	13931	16969	15171	18224	13655	26082	22051	28776	16928	17435	17873	14645	14568	16678	16413	14858	15943
00:52:00	37	34024	38641	47810	31031	22173	21696	36027	30040	34110	15638	14798	18524	14878	13557	14635	17498	16139	18644	14801	18990	17443	15841	14853	14701	30480	22170	21324	15158	14545	16397	15221	18389	14914	25928	22703	29353	17320	16899	16941	14099	13831	17307	16200	15553	17143
00:54:00	37	33763	38582	46855	31041	21186	19620	34629	30759	34029	14898	15339	18376	14875	13787	15385	16763	16408	19162	15490	18648	17508	15330	14252	15024	29658	23050	22477	16447	14338	16251	14217	18406	13367	25939	22968	29385	18468	18368	16858	14000	14156	16775	16649	16477	16031
00:56:00	37	35984	41299	48810	31690	21157	21895	34665	28269	32728	15231	15073	18021	14502	14249	13793	18356	15970	18327	14996	17924	18190	14545	14152	15138	30424	22677	21845	15347	14814	16785	15112	18020	14011	26309	22058	29040	18020	16895	17244	14003	14837	17418	16769	15202	16164
00:58:00	37	37894	40885	48497	31374	22292	21353	36816	29092	33119	15566	14286	19168	14422	14079	13758	16471	15791	19022	14426	17928	18213	14727	14566	14796	31196	22401	22557	17127	13502	16567	14537	18242	13681	26007	22692	30227	17709	17810	17983	13689	14280	16286	16428	16009	17171
01:00:00	37	38105	39932	50076	30872	21588	20621	35738	29925	34152	15103	15223	17904	14732	13494	14200	17057	16408	18909	14639	18445	17576	14648	14228	15152	31589	21934	23208	16091	15564	16907	14526	18189	14550	27621	22996	31090	17140	17220	16598	14187	14417	16367	16424	15614	15705
01:02:00	37	37868	41531	51656	33134	22022	22361	36882	30781	35065	15322	14842	19405	14593	13490	14246	17552	16435	18717	14388	18218	17822	14486	14218	14259	32266	22583	23503	15159	14513	17213	14813	18748	14218	26542	23007	30246	17730	18296	18275	13836	13365	17537	15797	15731	16284
01:04:00	37	38135	42122	51204	31487	22088	19745	37266	32647	35318	15213	14472	18143	14823	14330	14364	17249	16831	18235	15446	18874	18112	14719	14693	14038	33027	23514	22727	15950	14422	17215	14921	17921	14143	26326	23112	30868	17848	18077	17007	14256	15234	16672	16720	14997	16103
01:06:00	37	37335	41771	52282	31590	23564	22274	38455	31398	34856	15062	15127	18294	14661	13834	14109	16958	16163	18944	14918	19686	17434	14456	13945	14986	32959	23582	23352	15509	14192	16406	14524	18105	12894	26823	23213	31956	18318	18873	17717	14515	14992	17103	16605	15277	15758
01:08:00	37	38674	42707	53926	33302	22967	19841	37077	30944	35921	14472	14450	18297	14629	14084	14271	17582	16216	18302	15100	19339	17264	14623	13584	14785	33766	22379	24408	15905	15424	16672	14166	18217	13969	26926	24259	31030	18006	17417	17448	14293	15323	17180	17068	15330	16327
01:10:00	37	40478	43008	53039	32289	22158	20707	37532	31942	36693	15051	14487	18210	15463	14397	14070	17636	16971	18570	14848	19750	17320	14334	13606	15388	33772	25075	24897	15662	14059	16805	15221	18009	13679	28121	23145	32454	18007	19047	18316	13800	14812	16605	16922	15732	15946
01:12:00	37	40266	45007	54687	32633	22258	20809	36528	30270	35570	14615	14996	18936	14524	14699	13893	17019	16738	18279	15062	18300	18069	14359	14074	14790	33172	23896	23266	14263	15296	17282	13745	18383	13297	26783	23256	31903	17541	18742	17690	13339	14679	16669	16573	14868	16657
01:14:00	37	40727	44074	53722	33159	22753	21482	36514	33033	37426	14547	13787	19083	13715	13703	14975	17447	17268	18564	14548	17601	18713	14181	14003	14744	34715	24684	24290	15659	14405	16780	13815	17783	13902	27055	24665	31450	17088	18126	17870	13535	14605	16335	16327	16324	15203
01:16:00	37	41523	44832	56478	31930	22769	22091	36734	32987	36133	14152	14312	18657	13934	13671	14423	17916	17218	18470	14631	18559	17312	14390	13880	14532	33664	24756	23524	15597	14348	16915	14226	18367	14250	27742	23120	33310	17537	18323	17544	13164	14388	16275	16858	14865	15986
01:18:00	37	42544	45734	56135	31736	21953	20703	37046	33130	36685	14538	15021	18248	14536	13634	14418	16094	16678	19288	14401	19151	17839	14312	14442	14401	35329	25404	23767	15466	14666	16929	14524	17681	13510	28364	24778	32711	17748	19356	18534	13563	14973	16590	15994	15123	16168
01:20:00	37	40935	46949	56899	31997	22428	20792	37943	33681	38699	14818	14317	19298	13831	13927	14467	17096	17251	19231	15215	18322	16638	13764	14029	14859	34356	26274	24709	14917	14851	17271	13621	18935	14172	27575	23780	32878	18221	18932	18145	14235	14642	17422	16316	14901	15632
01:22:00	37	43749	45008	56939	31974	21673	22637	37892	32950	37618	14383	14172	18221	14388	13935	14325	17606	17586	19107	14714	18658	18208	13928	14373	14170	34497	25289	24049	15101	14680	17608	14120	17947	13688	28492	24212	33179	17680	19085	18465	13602	15891	16938	16612	15320	16513
01:24:00	37	42708	47065	55568	32185	21783	20822	36627	32960	38378	14206	14515	18489	15215	13700	13279	16643	17563	18384	15048	18945	18251	15257	14004	13524	34840	25767	24404	15369	15403	17878	14045	17442	14174	27860	23283	34640	17933	18070	17995	13257	15005	16149	16520	14747	15800
01:26:00	37	42921	48347	57611	32949	23075	22874	36927	32145	37727	14486	14238	18950	14234	13718	13823	16445	17564	19577	14127	18922	19210	14568	14397	14101	36830	26342	25375	15836	15336	17160	13320	17028	13405	28301	24621	33793	18309	18686	18296	13859	14525	16735	15836	15296	15548
01:28:00	37	44732	46871	56472	32272	21680	21667	38139	33876	37817	13880	14270	17905	14117	13826	14123	16975	17428	18312	15363	18978	18695	12973	14279	13246	35051	26819	25252	15813	15691	17444	13430	18011	13266	28408	25093	33695	17516	19672	18495	13411	14505	15611	16416	14633	15858
01:30:00	37	43386	48151	58070	33239	23564	21440	37950	32069	38685	13631	14147	18816	14465	14034	13420	16369	17698	18748	14421	18205	19905	13258	13404	14115	36672	25599	25373	15392	15038	17354	13211	18435	14151	29874	24654	33716	18765	18952	17873	13015	14950	15830	16895	14790	15663
		RNAP holo (no Rho, no Rof)			Rho (no Rof)			Rof WT			Rof N9A			Rof D11A			Rof D12A			Rof Y13A			Rof D14A			Rof S45A			Rof R46A			Rof K47A			Rof N48A			Rof E50A			Rof N9A/D11A/D12A			Rof R46A/K47A/N48A

## Sheet: Figure3-c
Figure 3C. Rof inhibits Salmonella growth and colony formation in LB.

## Sheet: Figure4-a
Figure 4A. Western blotting analysis of HilA-3xFLAG protein levels in WT Salmonella and Δrof mutants.
	Replicate1									Replicate2
	HilA::3xFLAG				GroEL					HilA::3xFLAG				GroEL

## Sheet: Figure4-b
Figure 4B. Western blotting analysis of PrgH-3xFLAG protein levels.
		Replicate1									Replicate2
		PrgH::3xFLAG					GroEL				PrgH::3xFLAG					GroEL

## Sheet: Figure4-c
Figure 4C. Western blotting analysis of SopB-3xFLAG protein levels.
	Replicate1									Replicate2
	SopB::3xFLAG				GroEL					SopB::3xFLAG				GroEL

## Sheet: Figure4-d
Figure 4D. Western blotting analysis of SopB-3xFLAG levels in total proteins and secreted proteins.
		Replicate1									Replicate2
		SopB::3xFLAG				GroEL					SopB::3xFLAG				GroEL

## Sheet: Figure4-e
Figure 4E. Western blotting analysis of SipC levels in total proteins and secreted proteins.
	Replicate1									Replicate2
	SipC				GroEL					SipC				GroEL

## Sheet: Figure4-f
Figure 4F. Western blotting analysis of PrgH-3xFLAG levels in total bacterial proteins.
		PrgH::3xFLAG					GroEL

## Sheet: FigureS5-c
时间	T° 510,550	A23	C23	E23	G23	I23	K23	M23	O23	B23	D23	F23	H23	J23	L23	N23	P23	A24	C24	E24	G24	I24	K24	M24	O24
00:00:00	36.6	12628	13641	11829	41784	40677	39746	33420	37567	34001	31240	36442	29876	45804	40280	44506	37751	31339	32569	34593	30562	33528	39844	38236	32245
00:02:00	37	13554	13392	11166	55440	39150	38773	29554	32973	30562	28473	31252	27924	38964	34986	41439	35927	28403	31563	29984	29313	29405	38061	33045	27083
00:04:00	37	14070	11776	10541	63198	41384	42172	27713	33322	32254	39420	41550	35509	39393	34149	36661	38917	35419	36929	27147	36375	35025	36202	35348	31528
00:06:00	37	12879	11986	10289	69335	48843	47020	29680	32915	31955	45759	46832	43053	41236	35450	37679	41001	41466	45049	31853	41351	39472	41093	40498	38634
00:08:00	36.9	12380	11950	9420	68078	54096	51830	30170	33684	29906	49878	44886	44573	38684	33500	36102	39190	42867	45345	35146	39607	43081	44321	42915	36884
00:10:00	37	11891	12804	10784	65995	53258	52526	30617	32194	31078	48551	49786	46071	37551	32628	37452	42568	42168	45423	38867	38536	42216	47801	45164	42111
00:12:00	37	11521	11495	9740	68376	59473	56164	32805	29555	31527	50946	49052	44455	40390	29983	37892	44907	42746	49602	40262	42312	45591	46828	44963	41499
00:14:00	37	12237	11917	10197	75933	62088	56509	33406	31398	31124	53267	51175	45578	37931	32035	35891	48770	43550	52928	40449	39626	45070	46296	48369	42998
00:16:00	36.9	13326	12075	11265	74045	67481	60366	31305	29728	32696	51790	52285	46807	37279	31024	33882	48232	45790	48001	38780	37463	43732	45946	51586	41642
00:18:00	37	13045	12126	10262	74922	67008	59504	33616	29095	32664	53618	53419	47981	37553	30489	37181	48261	46954	50315	42184	40792	43628	48810	50451	44306
00:20:00	36.9	12291	10786	10608	79437	68664	66533	33732	33020	34141	55421	58568	50013	38954	27876	36797	48112	46202	48704	41197	45114	43754	50568	52784	43412
00:22:00	37	13319	11890	10378	75881	69481	67679	34442	35543	32528	59277	55806	52865	37501	31762	37118	48715	47175	52170	43661	41595	42864	51431	49821	45350
00:24:00	36.9	14106	12084	10266	76815	74754	68379	36180	32252	33881	58040	61695	52975	39551	32400	36918	49931	50244	52823	42199	41119	43145	53832	53084	45649
00:26:00	37	13540	12329	10809	77265	75732	71400	36761	32879	33497	54483	55457	53183	36255	31618	35216	50947	49693	52312	42586	41851	45631	54667	51948	45251
00:28:00	37	13228	11442	11859	75998	75295	74507	37025	33584	34939	58452	59361	51958	38086	33267	36175	53683	50069	53982	46291	42801	43385	50685	51872	46855
00:30:00	37	12925	11720	10833	71794	81850	74839	37904	32094	34536	55363	62153	55011	37787	33577	34699	53442	52811	56996	45214	41148	45254	51184	55787	47702
00:32:00	37	14341	10603	12585	74574	80024	78065	37148	33131	34197	57838	60291	54490	38633	35041	35545	56637	49919	51678	43981	43022	42809	53790	56738	49011
00:34:00	37	12680	12760	11588	78238	82885	78757	38474	37239	35584	57930	62768	57003	37341	32955	38608	55662	50425	56308	46200	44731	42707	51876	56864	49473
00:36:00	37	12764	12474	11567	77708	84885	78502	36640	33025	36927	53549	62999	58266	38805	32835	36254	53561	51781	54160	47342	41820	45488	52489	55637	50808
00:38:00	37	13273	11512	11241	78918	87248	81504	36000	33149	35382	57891	62863	56452	39373	33661	36198	53017	54031	55240	45430	43930	44592	53756	54703	49573
00:40:00	36.9	13198	11521	12411	76222	88477	79831	37630	32188	34443	59777	63810	59147	36875	34701	40893	53899	56681	56883	47396	42221	44203	55302	54130	50716
00:42:00	37	12634	10744	12125	76133	86541	80601	37234	33880	37734	60423	66381	61207	39374	33764	36615	53191	55685	58314	46231	43867	45433	54611	54290	50433
00:44:00	37	13542	10129	11622	79113	86070	80950	35499	35133	34189	60543	68654	60085	41456	36189	37575	51887	55426	54484	49380	47591	44014	55626	57249	50141
00:46:00	37	11658	12200	11286	81662	89933	83155	36861	33978	37637	57372	69802	61174	39122	34077	40872	57743	55529	52618	48306	46068	43317	54189	57646	50251
00:48:00	37	14199	13595	11362	80629	92261	84099	37449	31770	35502	60016	68354	63036	38181	33798	37116	55302	55388	54624	49070	49732	45300	53091	54765	52668
00:50:00	37	13267	12660	11932	80710	92603	81566	36609	32719	36802	62620	71082	60231	41384	35261	37030	54886	55277	60301	48194	45122	44882	52845	57814	52627
00:52:00	37.1	13028	12480	11158	81395	92708	89158	36872	33919	36971	59089	71468	63429	39574	35149	39172	56128	54912	58431	49700	45588	46330	56887	59545	54831
00:54:00	37	14308	12673	13356	86698	94458	84171	35844	33899	36870	63352	70310	63353	40917	33366	37845	58666	58551	56286	47802	47638	44498	58687	59347	54969
00:56:00	37	15516	11890	12405	84406	94033	84290	36336	34359	40004	62257	69029	62181	43063	32097	38751	58544	54019	58935	48372	46556	44031	56267	57835	52215
00:58:00	37	12598	12760	12740	88338	90625	85787	37360	34760	37012	61326	69533	61560	42185	33092	37427	59454	53884	57732	50197	45219	47174	58393	59065	54129
01:00:00	37	14504	11226	12850	87245	97512	84156	38317	34063	36261	63207	71901	61741	41547	35901	37169	59633	57607	57236	49536	45405	46221	59093	56516	55332
		Control			RNAP holo (no Rho, no Rof)			EcRho			EcRho+EcRof			SeRho			SeRho+EcRof			SeRho+SeRof				EcRho+SeRof

[truncated: 3 more sheets: FigureS9-a, FigureS9-b, FigureS9-c]
